# Supplementary material for: Prevalence of common bacterial STI pathogens and the microscopic diagnostic approach to abnormal vaginal discharge in a tertiary care hospital in Bangkok, Thailand
Source: PLoS One. 2025 Sep 8;20(9):e0331668. doi: 10.1371/journal.pone.0331668 (PMC12416634; doi:10.1371/journal.pone.0331668)
Supplement: S2 File — (XLSX) [file pone.0331668.s002.xlsx]

## Sheet: Sheet1
group	no	age	bw	ht	h	ed	oc	g	p	a	curette	caesar	prev_hsv	prev_gc	prev_tv	prev_pid	prev_wart	prev_sy	prev_STD	ud	ud_type	rec_drug	alc	sex debut	itch	pelvicpain	lesion	nosex_3	nosex_6	nosex_12	part_std	part_std_type	Condom	hiv	min_pid	cmt	ut_tender	and_tender	mucopuru	cer_red	vgph	wbc_hpf	pseudo	wet_tv	ec_higher	para1_10	wbc_ec1_10	pcr_overall	ct
1	9	46	59	160	1.6	5	3	1	1	0	0	0	0	0	0	0	0	0	0	0		0	1	20	1	0	0	1	1	1	0	0	2	1	0	0	0	0	0	0	4	40	0	0	1	0	0	1	1
0	10	20	83	157	1.57	3	1	0	0	0	0	0	1	0	0	1	0	0	1	1	Allergy	0	1	18	1	0	0	1	1	1	0	0	0	1	0	0	0	0	0	0	5	17	1	0	0	0	0	1	1
1	12	27	42	158	1.58	5	3	0	0	0	0	0	0	0	0	0	0	0	0	0		0	1	25	1	0	0	1	1	1	0	0	1	0	0	0	0	0	0	0	6	50	1	0	0	0	1	1	1
0	13	38	50	158	1.58	5	2	0	0	0	0	0	0	0	0	0	1	0	1	0		0	0	23	0	1	1	1	1	1	0	0	2	0	0	0	0	0	0	0	5	10	0	0	0	0	0	1	1
0	18	45	60	155	1.55	5	2	2	2	0	0	1	0	0	0	0	0	0	0	1	Diabetes	0	0	27	1	0	1	1	1	1	0	0	0	1	0	0	0	0	0	0	4	20	0	0	0	0	0	1	1
0	19	34	52	159	1.59	4	3	4	2	2	1	1	0	0	0	1	0	0	1	0		0	0	19	1	0	0	1	1	1	0	0	1	1	0	0	0	0	1	0	5	20	0	0	0	0	0	1	1
1	20	44	67	153	1.53	5	3	1	1	0	0	1	0	0	0	0	0	0	0	1	Thyrotoxicosis	0	0	21	0	0	0	1	1	1	0	0	2	0	0	0	0	0	0	0	5	50	0	0	0	0	0	1	1
1	21	22	64	165	1.65	4	1	3	1	1	0	0	0	0	0	0	1	1	1	0		0	1	16	0	0	0	1	1	1	0	0	0	1	0	0	0	0	0	0	6	50	0	0	0	0	0	1	1
1	22	48	57	162	1.62	4	3	2	2	0	0	0	0	0	0	0	0	0	0	0		0	0	20	0	0	0	1	1	1	0	0	0	0	0	0	0	0	1	1	6	60	0	0	0	0	1	1	1
1	3	46	45	157	1.57	5	3	3	3	0	0	0	0	0	0	0	0	0	0	1	Urticaria	0	1	23	1	1	0	1	1	1	0	0	0	1	0	0	0	0	0	0	6.5	35	1	0	0	0	0	1	1
1	8	28	44	148	1.48	5	3	0	0	0	0	0	0	0	0	0	0	0	0	0		0	0	20	1	0	0	1	1	1	0		1	0	0	0	0	0	0	0	4	50	1	0	0	1	1	1	1
1	39	18	47	163	1.63	3	1	0	0	0	0	0	0	0	0	0	1	1	1	0		0	0	15	0	0	0	1	1	1	1	GC,Syphilis	1	0	0	0	0	0	0	0	5	30	0	0	1	0	1	1	1
1	41	24	52.7	159	1.59	5	2	0	0	0	0	0	0	0	0	0	0	0	0	0		0	0	17	0	0	0	1	1	1	0	0	2	0	0	0	0	0	1	0	4	35	0	0	0	0	0	1	1
1	24	24	51	155	1.55	2	1	2	1	1	1	1	0	0	0	0	0	1	1	1	Asthma	0	1	17	0	0	0	0	0	1	1	GC	0	1	0	0	0	0	0	0	4	40	0	0	1	1	1	1	1
1	25	35	54	165	1.65	5	3	1	0	0	0	0	0	0	0	0	0	0	0	1	HIV	0	0	21	0	0	0	1	1	1	0	0	1	2	0	0	0	0	0	1	4	30	0	0	0	0	0	1	1
1	26	27	63	156	1.56	5	5	0	0	0	0	0	0	0	0	0	0	0	0	0		0	0	24	1	0	1	2	2	4	0	0	1	0	0	0	0	0	0	0	5	50	0	0	0	0	1	1	1
1	27	37	52	159	1.59	3	2	1	1	0	0	0	0	0	0	0	0	0	0	0		0	0	34	0	0	0	1	1	1	0	0	1	1	0	0	0	0	1	0	6	40	0	0	0	0	0	1	1
1	28	36	69	164	1.64	3	4	0	0	0	0	0	0	0	0	0	0	0	0	0		0	2	25	0	1	0	1	1	1	0	0	1	0	0	0	0	0	1	1	5	40	0	0	0	0	0	1	1
1	29	41	50	160	1.6	6	2	0	0	0	0	0	0	0	0	0	0	0	0	0		0	0	30	1	0	1	1	1	1	0	0	0	0	0	0	0	0	0	1	4	70	0	0	0	0	0	1	1
1	30	29	62	152	1.52	3	3	0	0	0	0	0	0	0	0	0	0	0	0	0		0	0	26	0	0	0	1	1	1	0	0	1	1	0	0	0	0	0	1	6	30	0	0	0	0	0	1	1
1	31	33	49	156	1.56	5	4	3	2	1	1	0	1	0	0	0	0	0	1	0		0	0	25	1	0	0	1	1	1	0	0	1	1	0	0	0	0	1	0	6	70	0	0	0	0	0	1	1
1	32	18	40	160	1.6	2	1	1	0	0	0	0	0	0	0	0	0	1	1	0		0	1	14	0	0	0	1	1	1	0	0	1	1	0	0	0	0	0	0	6	150	1	0	0	1	1	1	1
1	33	19	50	157	1.57	1	1	1	0	0	0	0	0	0	0	0	0	0	0	0		0	0	16	0	0	0	1	1	1	0	0	1	1	0	0	0	0	0	0	5.5	40	0	0	0	1	0	1	1
1	34	31	68	158	1.58	3	5	3	2	1	1	0	0	0	0	0	0	0	0	0		0	0	16	1	0	0	1	1	1	0	0	0	0	0	0	0	0	0	1	4.5	35	0	0	0	0	1	1	1
1	35	43	80	180	1.8	4	2	3	0	3	1	0	0	0	0	0	0	0	0	0		0	0	20	0	0	1	2	2	2	0	0	0	0	0	0	0	0	1	0	6	50	0	0	0	0	1	1	1
0	36	21	53	163	1.63	5	7	0	0	0	0	0	0	0	0	0	0	0	0	0		0	0	18	1	0	0	0	0	1	0	0	2	0	0	0	0	0	0	0	4	15	0	0	0	1	0	1	1
1	37	17	43	155	1.55	3	7	0	0	0	0	0	0	0	0	0	0	0	0	0		0	0	15	0	0	0	2	2	3	0	0	1	0	0	0	0	0	1	1	5	50	0	0	0	0	1	1	1
1	38	28	60	162	1.62	5	3	0	0	0	0	0	0	0	0	0	0	0	0	0		0	0	23	1	0	0	1	1	1	0	0	0	0	0	0	0	0	1	0	4.5	35	0	0	1	0	0	1	1
1	40	31	56	156	1.56	3	2	5	3	2	1	0	0	0	0	0	0	0	0	0		0	0	16	0	1	0	1	1	1	0	0	0	0	1	1	1	0	0	0	5.5	40	0	0	0	0	1	1	1
1	43	23	69	162	1.62	5	5	0	0	0	0	0	0	0	0	0	0	0	0	0		0	0	20	1	0	0	1	1	1	0	0	2	0	0	0	0	0	1	1	4	80	0	0	0	0	0	1	1
1	44	35	69	161	1.61	5	5	2	2	0	0	0	0	0	0	0	1	0	1	0		0	0	19	1	0	0	1	1	1	0	0	0	0	0	0	0	0	0	0	4.5	30	0	0	0	0	0	1	1
0	45	30	85	165	1.65	5	6	0	0	0	0	0	0	0	1	0	0	0	1	0		0	0	18	1	1	0	0	2	2	0	0	1	0	0	0	0	0	0	0	6	15	0	0	0	0	0	1	1
0	46	20	63	158	1.58	3	2	0	0	0	0	0	1	0	0	0	1	0	1	1	DM	0	0	15	0	0	0	3	4	5	0	0	1	0	0	0	0	0	1	0	5	15	0	1	0	0	0	1	1
0	47	35	48	156	1.56	4	4	1	1	0	0	1	0	0	0	0	0	0	0	1	SLE	0	0	18	1	0	0	1	1	1	0	0	0	0	0	0	0	0	0	0	6	20	0	0	0	0	0	1	1
1	49	32	67	160	1.6	5	0	0	0	0	0	0	0	0	0	0	0	0	0	0		0	0	18	1	0	0	1	1	1	0	0	1	0	0	0	0	0	0	0	4.5	38	0	0	0	1	0	1	1
1	50	24	66.6	173	1.73	5	2	0	0	0	0	0	0	0	0	0	1	0	1	0		0	0	21	1	0	1	3	5	5	0	0	1	0	0	0	0	0	0	0	4	30	0	0	0	1	1	1	1
1	51	49	63	150	1.5	0	2	3	2	1	1	0	0	1	1	0	0	0	1	0		0	0	15	1	0	0	1	1	1	0	0	0	0	0	0	0	0	1	0	7	30	0	0	0	0	0	1	1
1	55	30	60.6	162	1.62	5	4	2	1	0	0	0	0	0	0	0	0	0	0	0		0	0	20	0	0	0	1	1	1	0	0	0	0	0	0	0	0	0	0	4	80	1	0	0	0	0	1	1
0	141	30	54	160	1.6	5	8	0	0	0	0	0	0	0	0	0	0	0	0	0		0	0	25	1	0	0	1	1	1	0	0	1	0	0	0	0	0	0	0	6	15	1	0	0	0	0	0	0
1	142	55	45	155	1.55	2	2	3	1	2	0	0	0	0	0	0	0	0	0	1	asthma	0	2	20	1	1	0	0	0	4	0	0	1	0	0	0	0	0	1	0	7	70	0	0	0	0	1	0	0
1	143	41	71	160	1.6	3	2	2	2	0	0	0	0	0	0	0	0	0	0	0		0	0	20	1	0	0	0	0	1	0	0	2	0	0	0	0	0	0	0	4	40	0	0	0	0	0	0	0
1	144	21	35.5	145	1.45	3	2	1	0	0	0	0	0	0	0	0	0	0	0	0		0	0	17	1	0	0	1	1	1	0	0	0	0	0	0	0	0	0	0	4	60	0	0	0	0	0	0	0
0	145	24	44	165	1.65	5	2	0	0	0	0	0	0	0	0	0	0	0	0	0		1	1	19	0	1	0	1	1	1	1	Dx.Mycloplasma,Chlamydia,no Rx	1	0	0	0	0	0	0	0	5	5	1	0	1	0	0	0	0
1	146	30	51	150	1.5	6	4	0	0	0	0	0	0	0	0	0	1	0	1	0		0	0	26	0	0	0	1	1	1	0	0	2	0	0	0	0	0	0	0	6	30	0	0	0	0	0	0	0
1	147	35	61	163	1.63	5	2	1	0	0	0	0	0	0	0	0	0	0	0	1	Over active bladder	0	0	30	0	0	0	0	1	1	0	0	0	0	0	0	0	0	0	0	4	30	1	0	0	0	0	0	0
1	148	24	43.1	157	1.57	3	4	1	1	0	0	0	0	0	0	0	0	0	0	1	anemia	0	2	15	0	1	0	10	13	16	0	0	1	0	0	0	0	0	0	1	5	45	0	0	0	0	0	0	0
1	149	33	54	168	1.68	3	8	0	0	0	0	0	0	0	0	0	0	0	0	1	Hypothyroid	0	0	20	1	0	1	1	1	1	1	penile itching	0	0	0	0	0	0	0	1	4	100	1	0	0	1	1	0	0
1	150	23	68.1	163	1.63	3	2	3	1	1	0	0	0	0	0	0	0	0	0	0		0	1	14	0	0	0	1	1	1	0	0	0	0	0	0	0	0	0	0	4	30	0	0	0	0	0	0	0
1	151	29	51	155	1.55	5	0	0	0	0	0	0	0	0	0	0	0	0	0	0		0	2	17	1	1	0	1	1	2	0	0	1	0	0	0	0	0	0	0	5.5	30	0	0	0	0	0	0	0
0	152	25	50	150	1.5	3	8	0	0	0	0	0	0	0	0	0	0	0	0	0		0	1	18	1	0	1	1	1	1	0	0	0	0	0	0	0	0	0	0	4	20	0	0	0	0	0	0	0
0	153	31	54.4	153	1.53	4	6	1	0	0	0	0	0	0	0	0	0	0	0	1	Panic	0	1	17	1	0	0	1	1	1	0	0	0	0	0	0	0	0	0	0	4	15	0	0	0	0	0	0	0
0	154	19	50.3	156	1.56	3	2	0	0	0	0	0	0	0	0	0	0	0	0	0		0	1	15	0	0	0	1	1	1	0	0	1	0	0	0	0	0	0	0	5	25	0	0	0	0	0	0	0
0	155	48	40.4	148	1.48	6	3	1	1	0	0	1	0	0	0	0	0	0	0	1	Heart SVT	0	0	24	1	0	0	1	1	1	0	0	1	0	0	0	0	0	0	0	6	20	0	0	0	0	0	0	0
1	156	37	54.9	160	1.6	3	2	0	0	0	0	0	0	0	0	1	0	0	1	0		0	1	20	1	1	0	1	2	2	0	0	2	0	0	0	0	0	0	0	4	70	0	0	0	0	0	0	0
1	157	31	47	153	1.53	6	8	0	0	0	0	0	0	0	0	0	0	0	0	0		0	0	23	1	0	0	1	1	1	0	0	1	0	0	0	0	0	0	1	4	30	1	0	0	0	0	0	0
0	158	27	51.6	170	1.7	5	6	2	1	0	0	1	0	0	0	0	0	0	0	0		0	1	17	0	0	0	1	1	1	0	0	1	0	0	0	0	0	0	0	4	25	0	0	0	0	0	0	0
1	159	21	45	155	1.55	5	7	0	0	0	0	0	0	0	0	0	1	0	1	0		0	0	21	1	0	1	1	2	2	1	UTI	1	0	0	0	0	0	0	0	5	60	1	0	0	0	1	0	0
1	160	32	62	153	1.53	5	8	0	0	0	0	0	0	0	0	0	0	0	0	0		0	1	20	0	0	0	1	1	1	0	0	0	0	0	0	0	0	0	0	4	32	1	0	0	0	0	0	0
1	161	21	52.2	162	1.62	3	2	1	1	0	0	1	0	0	0	0	0	0	0	1	Syphilis	1	1	17	1	0	0	0	0	1	0	0	1	0	0	0	0	0	1	0	6	30	0	0	0	1	0	0	0
0	162	22	45	160	1.6	5	7	0	0	0	0	0	0	0	0	0	0	0	0	0		0	0	15	1	0	0	1	1	1	0	0	1	0	0	0	0	0	1	0	4	20	0	0	0	0	0	0	0
0	163	28	55.1	166	1.66	4	6	2	2	1	1	0	0	0	0	0	0	0	0	1	Thyroid	0	0	17	0	1	0	1	1	1	0	0	0	0	0	0	0	0	0	0	4	15	0	0	0	0	0	0	0
1	164	32	75.6	153	1.53	5	2	3	1	1	0	0	0	0	0	0	0	0	0	0		0	0	19	1	0	0	1	1	1	0	0	1	0	0	0	0	0	0	0	4	50	0	0	0	0	0	0	0
0	165	26	46.7	162	1.62	3	1	1	1	0	0	0	1	0	0	0	0	0	1	0		0	1	18	1	0	1	1	1	1	0	0	2	0	0	0	0	0	0	0	4	20	0	0	0	0	0	0	0
0	166	21	47.1	154	1.54	3	0	1	0	0	0	0	0	0	0	0	1	0	1	0		0	1	15	0	0	0	1	1	1	0	0	1	0	0	0	0	0	0	0	4	15	0	0	0	0	0	0	0
0	167	35	62.3	162	1.62	5	3	0	0	0	0	0	0	0	0	0	0	0	0	1	Migraine, IBS	0	1	18	1	0	0	0	0	1	0	0	0	0	0	0	0	0	0	0	4	20	0	0	0	0	0	0	0
1	168	34	81.3	161	1.61	3	5	2	0	1	1	0	0	0	0	0	0	0	0	0		0	0	21	1	0	0	1	1	1	0	0	0	0	0	0	0	0	0	0	5	30	1	0	0	0	0	0	0
1	169	42	73	155	1.55	3	3	1	1	0	0	1	0	0	0	0	0	0	0	1	Epilepsy	0	0	18	1	1	0	1	1	1	0	0	0	0	0	0	0	0	1	1	6	50	0	0	0	0	1	0	0
1	170	26	52	162	1.62	5	2	1	1	0	0	0	0	0	0	0	0	0	0	0		0	0	18	0	1	0	1	1	1	1	Herpes genitalis	1	0	0	0	0	0	1	0	5	60	0	0	0	0	0	0	0
1	171	19	66	160	1.6	3	7	1	0	0	0	0	0	0	0	0	0	0	0	0		0	2	19	1	0	0	1	1	1	0	0	0	0	0	0	0	0	1	0	4	60	0	0	0	0	1	0	0
1	172	20	44.1	158	1.58	5	7	0	0	0	0	0	0	0	0	0	1	0	1	1	Thyroid	0	0	19	1	0	0	3	3	3	0	0	1	0	0	0	0	0	1	0	4	70	1	0	0	0	1	0	0
1	173	39	53	161	1.61	6	3	2	2	0	0	1	0	0	0	0	0	0	0	0		0	0	34	0	0	1	1	1	1	0	0	1	0	0	0	0	0	0	0	6	30	0	0	0	0	0	0	0
0	174	39	64.5	163	1.63	5	6	4	2	2	0	1	0	0	0	0	0	0	0	1	DLP, Allergy	0	0	23	1	0	0	1	1	1	0	0	1	0	0	0	0	0	0	0	6	20	1	0	0	0	0	0	0
1	175	51	38	156	1.56	6	0	0	0	0	0	0	0	0	0	0	0	0	0	0		0	0	26	0	0	0	0	1	1	0	0	2	0	0	0	0	0	0	0	5.5	40	0	0	0	1	1	0	0
1	176	38	52	159	1.59	3	10	0	0	2	1	0	0	0	0	0	0	0	0	0		0	0	18	1	0	0	1	1	1	0	0	0	0	0	0	0	0	0	0	7	60	0	0	0	0	0	0	0
1	177	26	68.2	165	1.65	6	7	0	0	0	0	0	0	0	0	0	0	0	0	0		0	0	16	1	0	0	1	1	1	0	0	2	0	0	0	0	0	0	0	6	30	0	0	0	0	0	0	0
1	178	48	59	162	1.62	5	11	1	1	0	0	0	0	0	0	1	0	0	1	0		0	0	23	0	1	0	1	1	1	0	0	0	0	0	0	0	0	1	0	4	30	0	0	0	0	0	0	0
1	179	23	45.5	155	1.55	2	5	1	1	0	0	0	0	0	0	0	0	0	0	0		0	1	17	1	1	0	1	1	1	1	scrotal pain	1	0	1	0	1	1	1	0	6	30	0	0	0	0	0	0	0
0	180	39	79	160	1.6	3	5	2	2	0	0	0	0	0	0	0	1	0	1	1	Allergy	0	0	20	1	0	0	1	1	1	0	0	0	0	0	0	0	0	0	0	5	25	1	0	0	0	0	0	0
1	182	61	48	160	1.6	5	1	2	2	0	0	0	1	0	0	0	0	0	1	0		0	0	24	0	0	0	1	1	1	0	0	0	0	0	0	0	0	0	0	7	180	0	0	0	0	1	0	0
1	183	22	52	157	1.57	4	3	0	0	0	0	0	0	0	0	0	0	0	0	0		0	2	20	1	0	1	2	1	1	0	0	1	0	0	0	0	0	0	0	5.5	50	1	0	0	0	1	0	0
1	184	21	47	158	1.58	5	7	0	0	0	0	0	0	0	0	0	0	0	0	0		0	0	19	1	0	0	1	1	1	0	0	1	0	0	0	0	0	0	0	5	40	1	0	0	0	0	0	0
1	1	25	53	155	1.55	3	2	0	0	0	0	0	0	0	0	0	0	0	0	0		0	0	24	1	0	0	1	1	1	0	0	2	0	0	0	0	0	0	0	4	50	1	0	0	0	1	1	0
0	2	24	54.5	160	1.6	5	3	0	0	0	0	0	0	0	0	0	0	0	0	0		0	0	21	1	0	0	1	1	1	0	0	1	0	0	0	0	0	0	0	4	20	1	0	0	0	0	1	0
0	4	23	43	157	1.57	5	6	0	0	0	0	0	0	0	0	0	0	0	0	0		0	0	19	1	0	0	1	1	1	0	0	2	0	0	0	0	0	0	0	4	12	0	0	0	0	0	1	0
1	5	37	62.5	152	1.52	5	3	1	0	0	0	0	0	0	0	0	0	0	0	0		0	0	20	1	0	0	1	1	1	0	0	1	1	0	0	0	0	0	0	5	60	1	0	0	0	0	1	0
1	6	37	50	160	1.6	5	3	2	1	1	0	0	0	0	0	0	0	0	0	0		0	0	20	1	0	0	1	1	1	0	0	0	1	0	0	0	0	0	1	6	105	0	0	0	0	1	1	0
1	7	25	50	157	1.57	5	7	0	0	0	0	0	0	1	0	1	1	0	1	0		0	1	19	1	1	0	1	1	2	0	0	1	1	0	0	0	0	0	0	5	31	0	0	0	0	0	1	0
0	56	38	70	170	1.7	6	1	1	0	1	0	0	0	0	0	0	0	0	0	0		0	0	30	1	0	0	1	1	1	0	0	0	0	0	0	0	0	1	1	5	10	0	1	0	0	0	1	0
1	57	20	65	163	1.63	5	0	0	0	0	0	0	0	0	0	0	0	0	0	0		0	0	20	1	0	0	1	1	1	0	0	2	0	0	0	0	0	1	0	5	30	1	0	0	0	0	1	0
1	58	33	42	155	1.55	3	4	2	2	0	0	0	0	0	0	0	0	0	0	0		0	0	17	0	1	0	1	1	1	0	0	0	0	0	0	0	0	0	0	4.5	30	0	0	0	0	0	1	0
1	59	33	55	160	1.6	5	1	0	0	0	0	0	0	0	0	0	0	0	0	1	SLE	0	0	28	1	0	0	1	1	1	0	0	1	0	0	0	0	0	0	0	5	70	0	0	0	1	0	1	0
1	60	37	47.5	156	1.56	5	0	0	0	0	0	0	0	0	0	0	0	0	0	0		0	0	20	1	0	1	3	3	3	0	0	1	0	0	0	0	0	1	1	5	80	0	0	0	0	0	1	0
1	61	29	50	165	1.65	5	8	0	0	0	0	0	0	0	0	0	0	0	0	0		0	0	28	0	0	0	1	1	1	0	0	1	0	0	0	0	0	0	0	5	40	0	0	0	0	0	1	0
1	62	35	48	159	1.59	6	3	0	0	1	0	0	0	0	0	0	0	0	0	1	Thyriod	0	0	25	1	1	0	1	1	1	0	0	2	0	0	0	0	0	1	0	4	40	0	0	0	0	0	1	0
1	23	24	43	156	1.56	5	2	0	0	0	0	0	0	0	0	0	0	0	0	1	MDD	0	1	16	0	0	0	2	2	3	1	GC	1	1	0	0	0	0	1	0	4	40	0	0	1	0	0	1	0
1	52	46	48	168	1.68	5	5	0	0	0	0	0	0	0	0	0	1	0	1	1	Precaution	0	0	21	1	0	1	2	2	4	0	0	1	1	0	0	0	0	1	1	5	100	0	0	0	1	1	1	0
1	53	40	57.3	159	1.59	2	0	4	2	2	1	0	0	0	0	1	1	0	1	0		0	0	21	1	0	0	1	1	1	0	0	0	0	0	0	0	0	0	1	6	70	0	0	0	0	1	1	0
1	54	45	45.5	153	1.53	5	4	2	1	1	1	1	0	0	0	0	0	0	0	0		0	0	20	0	0	0	1	1	2	0	0	0	0	0	0	0	0	1	0	6	40	0	0	0	0	0	1	0
1	14	29	72	156	1.56	4	2	3	3	0	0	0	0	0	0	0	0	0	0	0		0	1	18	1	0	0	1	1	1	0	0	1	1	1	1	1	1	1	0	5	42	0	0	0	0	1	1	0
0	15	37	48	155	1.55	4	2	3	3	0	0	0	0	0	0	0	0	0	0	0		0	1	20	0	0	0	1	1	1	0	0	0	0	0	0	0	0	0	0	5	10	0	0	0	0	0	1	0
1	16	39	75	160	1.6	5	5	1	1	0	0	1	0	0	0	0	0	0	0	0		0	0	19	1	1	0	1	1	1	0	0	0	0	0	0	0	0	1	1	5.5	60	0	0	0	0	1	1	0
1	17	27	48	165	1.65	3	5	3	3	0	0	0	0	0	0	1	0	0	1	0		0	0	15	0	1	0	1	1	1	0	0	0	1	1	1	1	1	0	0	4	40	0	0	0	0	0	1	0
1	64	27	86	160	1.6	5	2	0	0	0	0	0	0	0	0	0	1	0	1	0		0	1	16	1	0	0	1	1	1	0	0	1	0	0	0	0	0	0	0	4	40	1	0	0	1	0	1	0
1	65	33	87	156	1.56	4	8	0	0	0	0	0	0	0	0	0	0	0	0	0		0	0	18	1	0	0	1	1	1	0	0	1	0	0	0	0	0	0	0	4	30	1	0	0	0	0	1	0
1	66	23	49	160	1.6	5	7	0	0	0	0	0	0	0	0	1	0	0	1	0		0	1	20	0	1	0	1	1	1	0	0	1	0	0	0	0	0	1	0	5	120	0	0	0	0	1	1	0
1	67	34	57	158	1.58	6	8	1	1	0	0	1	0	0	0	0	1	0	1	0		0	0	21	1	1	0	1	1	1	0	0	1	0	0	0	0	0	0	1	5	50	0	0	0	0	0	1	0
1	68	41	63	155	1.55	3	2	0	0	0	0	0	0	0	0	0	0	0	0	1	CA colon	0	0	19	0	1	0	1	1	1	0	0	0	0	0	0	0	0	1	0	5	50	0	0	0	0	0	1	0
1	69	27	55	152	1.52	5	6	0	0	0	0	0	0	0	0	0	0	0	0	0		0	1	22	1	0	0	1	1	1	0	0	1	0	0	0	0	0	0	0	6	50	1	0	0	0	1	1	0
0	71	27	43	155	1.55	5	0	0	0	0	0	0	0	0	0	0	0	0	0	0		0	0	20	1	0	0	1	1	1	0	0	0	0	0	0	0	0	0	0	4	15	0	0	0	0	0	1	0
0	72	20	48	156	1.56	0	0	2	1	0	0	1	0	0	0	0	0	1	1	0		0	1	15	0	0	0	1	1	1	0	0	1	0	0	0	0	0	0	0	5	20	0	0	0	0	0	1	0
0	73	40	69	156	1.56	4	5	0	0	0	0	0	0	0	0	0	0	0	0	1	thyriod	0	0	16	1	0	0	1	1	1	0	0	2	0	0	0	0	0	0	0	6	20	0	0	0	1	0	1	0
1	74	40	54	157	1.57	5	8	0	0	0	0	0	0	0	0	0	0	0	0	0		0	0	24	0	0	0	1	1	1	0	0	0	0	0	0	0	0	0	0	4	40	0	0	0	0	0	1	0
1	75	31	62	158	1.58	5	1	1	1	0	0	0	0	0	0	0	0	0	0	0		0	1	22	0	0	0	0	0	1	0	0	1	0	0	0	0	0	0	0	5	30	0	0	0	0	0	1	0
1	76	19	45	160	1.6	3	2	1	0	0	0	0	0	0	0	0	0	0	0	0		0	1	17	1	0	0	1	1	3	0	0	2	0	0	0	0	0	0	0	4.5	100	0	0	0	0	1	1	0
1	77	29	59	160	1.6	3	8	1	0	0	0	0	0	0	0	0	0	0	0	0		0	1	16	1	0	0	1	1	1	0	0	1	0	0	0	0	0	0	0	4.5	35	0	0	0	0	1	1	0
1	78	24	38.1	162	1.62	5	8	0	0	0	0	0	0	0	0	0	0	0	0	0		0	0	23	1	0	0	1	1	1	0	0	1	0	0	0	0	0	1	0	5	70	1	0	0	0	0	1	0
1	80	21	65	154	1.54	2	2	1	0	1	0	1	0	0	0	0	1	1	1	1	dyslipidemia	1	0	13	1	1	1	3	3	3	1		1	1	0	0	0	0	1	1	5	40	0	0	0	0	0	1	0
1	81	45	48	165	1.65	3	2	0	0	0	0	0	0	0	0	0	0	0	0	0		0	0	20	1	0	0	1	1	1	0	0	1	0	0	0	0	0	0	0	7	60	0	0	0	0	0	1	0
0	82	30	51.7	163	1.63	5	6	0	0	0	0	0	0	0	0	0	1	0	1	0		0	0	28	1	0	1	1	1	1	0	0	2	0	0	0	0	0	1	0	5	20	1	0	0	0	0	1	0
0	83	39	58	170	1.7	0	2	2	2	0	0	0	0	0	0	0	0	0	0	1	Anemia	0	0	17	1	0	0	1	1	1	0	0	0	0	0	0	0	0	0	0	4	20	0	0	0	0	0	1	0
1	84	25	70.3	162	1.62	3	4	2	2	0	0	0	0	0	0	0	0	0	0	1	Migraine	0	0	16	1	0	0	1	1	1	0	0	2	0	0	0	0	0	0	0	5	30	1	0	0	0	0	1	0
1	85	18	47.9	165	1.65	3	7	1	0	0	0	0	0	0	0	0	0	0	0	0		0	1	15	0	0	0	1	1	1	0	0	0	0	0	0	0	0	0	1	6	70	0	0	0	0	1	1	0
1	86	21	47.9	160	1.6	0	0	0	0	0	0	0	0	0	0	0	0	0	0	0		0	1	18	1	0	0	1	1	1	0	0	1	0	0	0	0	0	0	0	4	40	1	0	0	0	0	1	0
0	87	23	45	163	1.63	5	0	1	0	1	1	0	0	0	0	0	0	0	0	1	MDD	0	0	15	1	0	1	1	1	2	0	0	1	0	0	0	0	0	0	0	5	20	0	0	0	0	0	1	0
1	88	25	46	155	1.55	3	2	1	1	0	0	0	0	0	0	0	1	0	1	1	Heart	0	3	19	1	0	0	4	4	5	0	0	1	0	0	0	0	0	0	1	6	30	0	0	0	0	0	1	0
0	89	32	64	158	1.58	5	6	2	2	0	0	0	0	0	0	1	0	0	1	1	DLP, HT, DM	0	0	21	1	1	0	2	3	3	1	UTI	1	0	1	0	0	1	0	0	6	15	0	0	0	0	0	1	0
1	90	23	52.8	160	1.6	5	1	0	0	0	0	0	0	0	0	0	0	0	0	0		0	0	15	0	0	0	1	1	1	0	0	1	0	0	0	0	0	1	0	5	40	0	0	0	0	0	1	0
1	91	28	59.9	163	1.63	5	5	1	0	0	0	0	0	0	0	0	0	0	0	0		0	0	26	1	0	0	1	1	1	0	0	1	0	0	0	0	0	0	0	4.5	100	1	0	0	0	1	1	0
1	92	21	56.4	156	1.56	5	7	0	0	0	0	0	1	0	0	0	0	0	1	0		0	2	20	1	0	1	1	1	2	1	Chlamydia	1	0	0	0	0	0	0	1	5.5	40	0	0	0	0	0	1	0
1	93	28	63	163	1.63	5	8	0	0	0	0	0	0	0	0	0	1	0	1	0		0	1	22	0	0	1	1	1	1	0	0	2	0	0	0	0	0	1	0	4	30	0	0	0	0	0	1	0
1	94	59	58	159	1.59	6	3	2	2	0	0	0	0	0	0	0	0	0	0	1	Allergy	0	0	25	0	0	0	1	1	1	0	0	0	0	0	0	0	0	1	0	6	40	0	0	0	1	1	1	0
1	95	32	73	161	1.61	3	2	2	1	0	0	0	0	0	0	0	0	0	0	0		0	1	17	0	0	0	0	2	2	0	0	1	1	0	0	0	0	0	0	4	30	0	0	0	0	1	1	0
1	96	21	40.5	153	1.53	5	0	0	0	0	0	0	0	0	0	0	1	0	1	0		0	2	20	1	0	1	0	0	6	0	0	1	0	0	0	0	0	0	0	6	30	0	0	0	0	0	1	0
1	97	25	54	167	1.67	6	6	1	0	0	0	0	0	0	0	0	0	0	0	0		0	1	15	0	0	0	1	1	1	0	0	1	0	0	0	0	0	0	0	5.5	40	1	0	0	0	0	1	0
0	98	27	43	158	1.58	5	3	0	0	0	0	0	0	0	0	0	0	0	0	0		0	0	18	1	1	1	1	1	1	0	0	0	0	0	0	0	0	0	1	5	10	0	0	0	0	1	1	0
1	99	21	56	164	1.64	5	7	0	0	0	0	0	0	0	0	0	1	0	1	0		0	0	18	1	0	0	2	2	2	0	0	1	0	0	0	0	0	0	0	4	40	1	0	0	1	1	1	0
1	100	21	41	150	1.5	3	3	0	0	0	0	0	0	0	0	0	0	0	0	0		0	0	18	1	0	1	1	2	2	1	penile itching	1	0	0	0	0	0	0	0	5.5	30	1	0	0	0	1	1	0
1	101	57	57	157	1.57	3	3	2	2	0	0	0	0	0	0	0	0	0	0	1	DLP	0	0	27	0	0	0	1	1	1	0	0	0	0	0	0	0	0	0	1	5	30	0	0	0	0	0	1	0
1	103	48	69	145	1.45	2	2	5	3	2	0	0	1	0	0	0	0	0	1	0		0	0	16	1	1	0	1	1	2	0	0	0	0	0	0	0	0	0	0	4.5	50	0	0	0	0	0	1	0
1	104	26	51	163	1.63	5	3	0	0	0	0	0	0	0	0	0	0	0	0	0		0	0	18	0	0	0	1	1	1	0	0	1	0	0	0	0	0	1	1	4	50	0	0	0	1	1	1	0
1	105	28	54	163	1.63	5	3	0	0	0	0	0	0	0	0	0	1	0	1	0		0	2	18	1	0	0	1	1	2	0	0	0	0	0	0	0	0	0	0	5	50	1	0	0	0	0	1	0
1	106	50	52	160	1.6	4	8	1	1	1	0	0	1	0	1	0	0	0	1	0		0	0	20	1	0	1	1	1	1	0	0	0	0	0	0	0	0	0	0	6	60	0	0	0	1	1	1	0
0	107	19	55	158	1.58	5	7	0	0	0	0	0	0	0	0	0	0	0	0	0		0	3	18	1	0	1	1	1	1	0	0	2	0	0	0	0	0	0	0	6	15	0	0	0	0	0	1	0
0	108	37	57	158	1.58	5	6	0	0	0	0	0	0	0	1	0	0	0	1	0		0	0	27	0	0	0	1	1	1	0	0	1	0	0	0	0	0	1	0	6	15	0	0	0	0	0	1	0
1	109	20	51.4	166	1.66	5	7	0	0	0	0	0	0	0	0	0	1	0	1	0		0	0	17	1	0	1	1	1	1	0	0	1	0	0	0	0	0	1	0	4	50	0	0	0	0	0	1	0
1	110	34	55.3	162	1.62	5	5	0	0	0	0	0	0	0	0	0	0	0	0	1	MDD	0	3	20	0	0	0	1	2	2	1	prostatitis	1	0	0	0	0	0	1	0	4	30	0	0	0	0	0	1	0
0	111	39	52	150	1.5	2	2	3	3	0	0	0	0	0	0	0	1	0	1	0		0	2	15	1	0	1	1	1	2	0	0	0	0	0	0	0	0	0	0	5.5	20	0	0	0	0	0	1	0
0	112	44	63.9	168	1.68	3	1	6	3	2	0	0	0	0	0	0	0	0	0	0		0	1	19	0	0	0	1	1	1	0	0	1	0	0	0	0	0	0	0	4	20	0	0	0	0	0	1	0
0	113	30	53	150	1.5	5	4	0	0	0	0	0	0	0	0	0	0	0	0	0		0	2	18	1	0	1	0	0	1	0	0	1	0	0	0	0	0	0	0	6	20	0	0	0	0	1	1	0
1	114	43	55.1	159	1.59	5	2	0	0	0	0	0	0	0	0	0	0	0	0	1	Allergy	0	0	20	1	1	1	1	1	1	0	0	1	0	0	0	0	0	0	0	5	50	1	0	0	0	1	1	0
1	116	30	44	157	1.57	5	8	0	0	0	0	0	0	0	0	0	0	0	0	0		0	1	26	1	0	0	1	1	3	0	0	1	0	0	0	0	0	0	0	4	60	1	0	0	0	0	1	0
1	117	20	49	160	1.6	3	5	1	0	1	1	0	0	0	0	0	0	0	0	0		0	0	16	1	1	0	1	2	2	1	Herpes	1	0	0	0	0	0	0	0	7	30	0	0	0	0	0	1	0
0	118	20	53.6	150	1.5	3	7	0	0	0	0	0	0	0	0	0	0	0	0	0		0	0	18	0	0	0	1	2	1	0	0	1	0	0	0	0	0	0	0	4	15	0	0	0	0	0	1	0
0	119	39	57.2	159	1.59	5	2	3	3	0	0	0	0	0	0	0	0	0	0	0		0	0	18	1	1	1	1	1	1	0	0	0	0	0	0	0	0	1	1	5	20	0	0	0	0	0	1	0
1	120	31	56.3	164	1.64	3	2	2	1	0	0	1	0	0	0	0	0	0	0	0		0	0	17	1	0	0	1	1	1	0	0	0	0	0	0	0	0	1	0	4.5	40	0	0	0	0	0	1	0
1	121	32	49.5	156	1.56	5	8	0	0	0	0	0	1	0	0	0	0	0	1	1	DLP	0	1	18	1	0	1	2	2	2	0	0	2	0	0	0	0	0	0	0	5	40	0	0	0	0	0	1	0
1	122	26	54.1	150	1.5	4	2	1	0	0	0	0	0	0	0	0	0	0	0	0		0	0	16	1	0	0	1	1	1	0	0	1	0	0	0	0	0	0	0	5.5	60	1	0	0	0	0	1	0
1	123	37	57.6	150	1.5	3	1	3	1	1	0	0	0	0	0	0	0	0	0	0		0	0	22	0	0	1	1	1	1	0	0	2	0	0	0	0	0	0	0	5.5	30	0	0	0	0	0	1	0
1	124	51	52	162	1.62	2	9	1	1	0	1	0	1	0	0	0	0	0	1	0		0	0	20	0	0	0	1	1	1	0	0	0	0	0	0	0	0	0	0	5	50	0	0	0	0	0	1	0
1	125	23	60.6	167	1.67	5	7	2	1	0	0	0	0	0	0	0	0	0	0	0		0	1	13	1	0	0	1	1	1	0	0	0	0	0	0	0	0	1	0	5	70	1	0	0	0	0	1	0
1	126	23	52.5	160	1.6	0	4	1	0	0	0	0	0	0	0	0	0	0	0	0		0	0	20	1	0	0	0	0	1	0	0	1	0	0	0	0	0	0	0	5	100	1	0	0	0	1	1	0
1	127	22	40.3	153	1.53	5	0	0	0	0	0	0	0	0	0	0	1	0	1	0		0	0	20	1	0	0	0	0	2	0	0	1	0	0	0	0	0	1	0	4	40	0	0	0	0	1	1	0
1	128	22	50	160	1.6	5	7	0	0	0	0	0	0	0	0	0	0	0	0	0		0	1	18	0	0	0	3	3	3	0	0	1	0	1	1	0	0	1	1	7	150	0	0	0	0	1	1	0
1	129	27	58	160	1.6	5	3	0	0	0	0	0	0	0	0	0	0	0	0	0		0	0	20	1	0	0	1	1	1	0	0	2	0	0	0	0	0	0	1	6	60	1	0	0	0	0	1	0
1	130	32	64	153	1.53	5	6	3	2	0	0	1	0	0	0	0	0	0	0	0		0	0	17	1	0	0	1	1	1	0	0	0	0	0	0	0	0	0	1	4	100	1	0	0	0	1	1	0
0	131	25	69.8	NA	1.6	3	9	0	0	0	0	0	0	0	0	0	0	0	0	0		1	2	16	1	0	0	2	3	1	0	0	2	0	0	0	0	0	0	0	5	15	0	0	0	0	0	1	0
1	132	48	46	150	1.5	5	0	1	1	0	0	1	0	0	0	0	0	0	0	0		0	0	22	1	0	1	1	1	1	0	0	0	0	0	0	0	0	0	0	4.5	50	0	0	0	0	1	1	0
1	133	24	59.4	156	1.56	4	2	3	1	1	0	0	0	0	0	0	0	0	0	0		0	0	17	0	0	0	1	1	1	0	0	0	0	0	0	0	0	1	0	5	30	0	0	0	0	0	1	0
1	134	23	80	165	1.65	5	7	1	0	1	1	0	1	0	1	0	1	0	1	1	Allergy	0	0	15	0	0	0	1	1	2	0	0	1	0	0	0	0	0	0	0	5	40	1	0	1	0	0	1	0
1	135	25	49.4	150	1.5	5	2	1	0	0	0	0	0	0	0	0	0	0	0	0		0	0	18	1	1	0	1	1	1	0	0	0	0	0	0	0	0	0	0	4	30	0	0	0	1	0	1	0
1	136	31	53	163	1.63	1	2	3	0	3	1	0	0	0	0	0	0	0	0	0		0	0	26	1	0	1	1	1	1	0	0	0	0	1	0	1	0	0	0	4	40	0	0	0	0	0	1	0
1	137	35	44	160	1.6	3	2	2	1	1	0	0	0	0	0	0	0	0	0	0		0	0	22	0	0	0	1	1	1	0	0	1	0	0	0	0	0	0	1	5	30	0	0	0	0	1	1	0
1	138	24	50	160	1.6	5	8	0	0	0	0	0	0	0	0	0	1	0	1	0		0	1	20	0	0	0	1	1	1	0	0	2	0	0	0	0	0	1	0	4	35	0	0	0	0	0	1	0
1	139	32	55.7	156	1.56	3	5	2	1	0	0	1	0	0	0	0	0	0	0	0		0	0	16	1	1	1	1	1	1	0	0	1	0	0	0	0	0	0	0	4	70	1	0	0	0	0	1	0
0	140	31	53	161	1.61	4	2	2	2	0	0	1	0	0	0	0	0	0	0	0		0	0	17	1	0	0	1	1	1	0	0	0	0	0	0	0	0	0	1	6	15	1	0	0	0	0	1	0
1	185	24	70.3	155	1.55	4	2	1	0	0	0	0	0	0	0	0	0	0	0	0		0	0	18	1	0	0	1	1	1	0	0	0	0	0	0	0	0	1	0	4	100	1	0	0	0	1	1	0
1	186	46	47.4	155	1.55	5	6	1	1	0	0	1	0	0	0	0	1	0	1	1	Thyroid, Rheumatoid	0	0	21	0	0	0	1	1	1	0	0	1	0	1	1	0	1	0	0	4	30	0	0	0	0	0	1	0
1	187	23	59	153	1.53	5	2	1	0	0	0	0	0	0	0	0	0	0	0	1	Syphilis	0	1	16	0	0	0	1	1	2	1	penile ulcer	0	0	0	0	0	0	0	0	4	30	0	0	0	0	0	1	0
1	188	22	50.9	160	1.6	3	7	0	0	0	0	0	0	0	0	0	0	0	0	0		0	0	22	1	1	0	4	4	4	0	0	2	0	1	0	0	1	0	0	4	30	1	0	0	0	0	1	0
1	189	27	49.4	160	1.6	5	9	0	0	0	0	0	1	0	0	0	0	0	1	0		0	0	21	1	0	1	1	1	1	0	0	1	0	0	0	0	0	1	0	5	35	0	0	0	0	1	1	0
1	190	37	67	150	1.5	5	3	1	1	0	0	1	0	0	0	0	0	0	0	0		0	1	19	1	0	0	1	1	1	1	Herpes simplex	0	0	0	0	0	0	0	0	4	60	1	0	0	0	0	1	0
1	192	25	50	159	1.59	5	3	0	0	0	0	0	0	0	0	0	0	0	0	0		0	1	20	0	1	0	0	1	1	0	0	1	0	0	0	0	0	0	0	4	60	0	0	0	0	0	1	0
1	193	23	54	155	1.55	5	7	0	0	0	0	0	0	0	0	0	0	0	0	0		0	1	17	1	0	0	0	1	1	0	0	2	0	0	0	0	0	0	0	5	30	1	0	0	0	0	1	0
1	194	35	55.6	155	1.55	4	10	0	0	0	0	0	0	0	0	0	0	0	0	0		0	0	22	1	0	0	1	1	1	0	0	0	0	0	0	0	0	0	0	6	120	1	0	0	1	1	1	0
0	195	52	51.5	157	1.57	5	1	1	1	0	1	0	1	0	0	0	0	0	1	1	Allergy, Gastritis	0	0	20	1	0	0	1	1	1	0	0	2	0	0	0	0	0	0	0	6	20	1	0	0	0	0	1	0
1	198	37	52.4	151	1.51	5	6	6	3	2	1	1	0	0	0	0	0	0	0	0		0	0	15	1	0	0	1	1	1	1	urethritis	0	0	0	0	0	0	0	0	4	40	1	0	0	0	0	1	0
[truncated: 12 more columns]
